# Supplementary material for: Validation of the Arabic and French Versions of a Knowledge, Attitudes and Practices (KAP) Questionnaire on Tranquilizer Misuse
Source: Int J Environ Res Public Health. 2021 Oct 23;18(21):11144. doi: 10.3390/ijerph182111144 (PMC8582760; doi:10.3390/ijerph182111144)
Supplement: Supplementary file 1 [file ijerph-18-11144-s001.zip]

Archive with 3 entries (2 files):
- ijerph-1383397-supplementary/
- ijerph-1383397-supplementary/S1.pdf
- ijerph-1383397-supplementary/S2.pdf
